# Supplementary material for: Rye Bread Crust as an Inducer of Antioxidant Genes and Suppressor of NF-κB Pathway In Vivo
Source: Nutrients. 2022 Nov 12;14(22):4790. doi: 10.3390/nu14224790 (PMC9697834; doi:10.3390/nu14224790)
Supplement: Supplementary file 1 [file nutrients-14-04790-s001.zip]

Archive with 1 entries (1 files):
- nutrients-1991292-supplementary.pdf
